# Supplementary material for: Uptake of intermittent preventive treatment and pregnancy outcomes: health facilities and community surveys in Chókwè district, southern Mozambique
Source: Malar J. 2018 Mar 12;17:109. doi: 10.1186/s12936-018-2255-z (PMC5848514; doi:10.1186/s12936-018-2255-z)
Supplement: Supplementary file 1 — Additional file 1: Table S1. Characteristics of the study population by delivering place and associations with non-institutional delivery. [file 12936_2018_2255_MOESM1_ESM.xlsx]

## Sheet: Additional Table S1
	Additional Table S1. Characteristics of the study population by delivering place and associations with non-institutional delivery.
			Delivering at Health facility	Delivering Home (n=227)
	Category		(n=914)		OR 95% CI	P-value	AOR 95% CI	P-value
		N	n[%]	n [%]
	Age
	< 20	380	345 [37.8]	35 [15.4]	Ref.		Ref.
	≥ 20	761	569 [62.2]	192 [84.6]	3.3 [2.2-4.8]	<0.001	1.3 [0.5-2.2]	0.712
	Gravidity
	Primigravidae (1)	427	395 [43.2]	32 [14.1]	Ref.		Ref.
	Multigravidae (≥ 2)	714	519 [56.8]	195 [85.9]	4.6 [3.1-6.8]		2.3 [1.2-4.6]	0.017
	Place of residence
	Urban	806	731 [80.0]	75 [33.0]	Ref.		Ref.
	Rural	335	183 [20.0]	152 [67.0]	8.1 [5.9-11.2]	<0.001	3.2 [2.1-4.9]	<0.001
	Marital Status
	Single	294	236 [25.8]	58 [25.5]	0.9 [0.7-1.3]	0.934	-
	Married/Cohabiting	847	678 [7402]	169 [74.5]	Ref.
	Education
	None/ Primary school	674	477 [52.2]	197 [86.8]	6.0 [4.0-9.0]	<0.001	2.3 [1.4-3.7]	<0.001
	Secondary/High school	467	437 [47.8]	30 [13.2]	Ref.		Ref.
	Occupation
	Unemployed	882	802 [87.6]	80 [35.2]	1.4 [0.5-3.7]	0.414	1.3 [0.5-3.6]	0.503
	Agro-livestock	180	38 [4.2]	142 [62.6]	55.3 [20-146]	<0.001	21.2 [7.6-59.1]	<0.001
	Employed/Self employed	79	74 [8.1]	5 [2.2]	Ref.		Ref.
	Bed net use
	Yes	1055	844 [92.3]	211 [92.9]	Ref.
	No	86	70 [7.7]	16 [7.1]	0.9 [0.5-1.6]	0.755	-
	Timing of first ANC Visit
	< 28 weeks	1055	841 [92.0]	214 [94.3]	Ref.
	≥ 28 weeks	86	73 [8.0]	13 [5.7]	0.6 [0.3-1.2]	0.251	-
	Reported malaria pregnancy
	No	1001	810 [88.6]	191 [84.1]	Ref.		Ref.
	Yes	140	104 [11.3]	36 [15.9]	1.4 [0.9-2.2]	0.067	1.3 [0.7-2.2]	0.338
	Ever heard about IPTp-SP
	Yes	251	713 [78.0]	177 [77.9]	Ref.
	No	890	201 [22.0]	50 [22.1]	1.0 [0.7-1.4]	0.991	-
	CI = Confidence Interval, ANC = Antenatal care, OR = odds ratio, AOR = adjusted odds ratio, Significant p-values are presented in bold, Ref = Reference category
